# Supplementary material for: Insights into the Therapeutic Potential of Active Ingredients of Citri Reticulatae Pericarpium in Combatting Sarcopenia: An In Silico Approach
Source: Int J Mol Sci. 2024 Oct 25;25(21):11451. doi: 10.3390/ijms252111451 (PMC11546236; doi:10.3390/ijms252111451)
Supplement: Supplementary file 1 [file ijms-25-11451-s001.zip]

Archive with 1 entries (1 files):
- ijms-3261052-supplementary.pdf
